# Supplementary material for: Behavioural Phenotypes and the Structure of Human Cognition
Source: Evol Biol. 2016 Nov 24;44(1):113–9. doi: 10.1007/s11692-016-9399-y (PMC5321700; doi:10.1007/s11692-016-9399-y)
Supplement: Supplementary file 1 — Supplementary material 1 (CSV 2 kb) [file 11692_2016_9399_MOESM1_ESM.csv]

Subject	IntroScore	Score	SMScore	SAScore	IRCopied	Dictator	UA	VPUNISH	BPUNISH
1	7	25	27	3	1	3	2	9	5
2	5	8	13	6	2	1	NA	11	5
3	6	20	16	8	1	2.3	2.5	10	4
4	10	20	17	5	1	2	NA	9	5
5	7	31	31	3	2	0.01	0.01	10	9
6	8	13	14	5	0	0.01	NA	10	4
7	4	16	25	5	2	0.5	1.5	11	6
8	5	8	14	6	2	0.01	NA	12	4
9	9	25	16	5	2	0.5	1.5	11	4
10	4	8	17	4	1	2.5	NA	12	11
11	7	14	15	6	1	2.5	2.5	10	5
12	6	12	19	6	1	2.5	NA	11	4
13	6	5	13	6	1	2.5	2.5	12	8
14	7	18	15	4	0	0.01	NA	9	11
15	5	20	22	6	0	2.5	2.5	10	4
16	10	10	14	5	NA	0.01	NA	11	9
17	2	21	24	5	1	2.5	2.5	11	8
18	7	17	25	4	1	2	NA	12	4
19	8	21	29	7	2	2	1	10	7
20	5	19	20	5	0	4	NA	9	4
21	6	11	11	7	1	2.5	2.5	10	8
22	4	7	25	8	1	0.01	NA	12	6
23	6	17	22	3	2	1	2	10	6
24	7	11	18	5	0	2	NA	10	4
25	5	9	31	5	1	1	2.5	9	5
26	5	6	8	3	NA	2.5	NA	8	6
27	5	21	31	8	2	2	2	15	10
28	6	20	22	3	2	2.5	NA	7	NA
29	7	10	14	7	2	0.01	2.5	10	6
30	7	20	9	6	1	3	NA	8	4
31	7	9	20	6	1	1	3	9	4
32	8	11	24	7	1	0.99	NA	10	4
33	9	9	16	6	1	0.5	2	15	8
34	6	19	12	6	2	0.5	NA	11	5
35	5	15	22	4	1	2.5	2.5	9	6
36	5	17	22	6	0	2	NA	10	3
37	5	21	22	9	1	2.5	2.5	8	4
38	4	18	26	2	1	1	NA	9	3
39	7	15	20	9	2	1	2.5	10	5
40	6	8	21	4	1	2.5	NA	8	4
41	3	10	23	5	1	0.5	2.5	9	9
42	5	9	29	6	2	2	NA	11	4
43	10	2	18	10	1	2.5	2.5	11	4
44	4	12	21	6	2	0.01	NA	7	3
45	7	14	16	7	1	0.5	1	9	4
46	7	13	23	2	0	2.5	NA	8	3
47	8	11	9	5	1	2.5	2.5	9	4
48	6	10	17	3	0	0.01	NA	11	6
49	9	12	16	4	1	0.01	2.5	8	6
50	7	9	15	5	2	0.1	NA	8	6
51	8	19	15	3	2	2.5	3	10	4
52	3	13	18	4	1	5	NA	13	4
53	7	9	14	7	1	3	1.5	10	3
54	5	10	17	2	0	1.25	NA	8	6
55	7	10	13	4	2	0.02	2	9	3
56	7	18	16	6	0	2.5	NA	8	6
57	5	12	16	8	1	2.3	2.5	8	5
58	4	29	31	2	1	3	NA	11	5
59	8	2	19	9	1	1	2.5	10	7
60	8	16	21	6	1	0.5	NA	10	6
61	5	14	16	7	0	0.5	1	12	4
62	6	11	25	4	1	2.5	NA	9	5
63	5	17	13	6	1	0.01	0.01	12	4
64	5	21	16	6	0	5	NA	9	3
65	8	18	15	8	2	2.5	2.5	7	6
66	6	16	18	6	2	1	NA	10	6
67	5	18	17	2	1	2	2	10	8
68	3	17	26	2	1	0.01	NA	7	4
69	10	5	22	4	1	2.5	2.5	12	6
70	8	6	16	4	1	2.5	NA	8	4
71	10	16	24	5	1	0.01	3	13	13
72	5	5	17	6	1	0.01	NA	10	6
73	4	5	20	6	2	0.1	1	10	4
74	8	11	20	6	2	2.5	NA	8	4
75	8	12	8	6	1	4	4	10	3
76	7	14	27	5	0	2.5	NA	10	3
77	5	9	16	4	0	1	2.5	12	10
78	4	14	13	4	1	0.01	NA	9	6
79	5	19	29	7	1	2.5	2.5	10	9
80	4	9	10	3	1	2	NA	10	6
81	8	23	25	7	0	2.5	2.5	9	3
82	9	9	18	8	2	2	NA	8	4
83	10	5	15	5	1	2	2	10	7
84	7	15	13	2	1	0.01	NA	7	4
85	8	15	20	2	0	0.01	0.5	8	3
86	4	16	13	6	1	2.5	NA	13	7
87	6	14	25	6	1	1.5	2.1	12	5
88	6	18	14	6	1	0.01	NA	6	12
89	10	22	17	8	1	2.5	2.5	9	5
90	8	15	14	3	1	0.01	NA	10	3
91	6	6	8	6	1	0.01	2	3	10
92	8	13	18	3	2	5	NA	9	4
93	6	18	27	5	0	0.01	2.5	7	10
94	6	16	18	7	1	2.5	NA	8	5
95	8	6	26	5	1	1	1.5	9	5
96	6	13	19	1	1	0.5	NA	10	4
97	8	15	21	3	0	2.5	2.5	14	4
98	7	21	25	6	0	2.4	NA	10	5
99	4	10	19	5	1	2.5	2.5	7	7
100	5	17	21	9	0	2.5	NA	7	9
101	6	14	15	8	1	0.01	2.5	8	3
